# Supplementary material for: Glucocorticoid metabolites in an ex situ nocturnal bird, the tropical screech owl Megascops choliba: effects of sex, activity period and inter-individual variation
Source: Conserv Physiol. 2023 Apr 22;11(1):coad016. doi: 10.1093/conphys/coad016 (PMC10123863; doi:10.1093/conphys/coad016)
Supplement: Web_Material_coad016 [file web_material_coad016.zip]

Archive with 1 entries (1 files):
- Supplementary Material 2.pdf
